# Supplementary material for: Enhancing Biocide Safety of Milk Using Biosensors Based on Cholinesterase Inhibition
Source: Biosensors (Basel). 2025 Jan 6;15(1):26. doi: 10.3390/bios15010026 (PMC11763983; doi:10.3390/bios15010026)
Supplement: Supplementary file 1 [file biosensors-15-00026-s001.zip]

Archive with 1 entries (1 files):
- biosensors-3324629-supplementary.pdf
